# Supplementary material for: Information Theory for Biological Sequence Classification: A Novel Feature Extraction Technique Based on Tsallis Entropy
Source: Entropy (Basel). 2022 Oct 1;24(10):1398. doi: 10.3390/e24101398 (PMC9601431; doi:10.3390/e24101398)
Supplement: Supplementary file 1 [file entropy-24-01398-s001.zip]

Archive with 1 entries (1 files):
- entropy-1887207-supplementary.pdf
